# Supplementary material for: An Organic Fraction of Oenothera rosea L’Her Ex. Aiton Prevents Neuroinflammation in a Rat Ischemic Model
Source: Pharmaceuticals (Basel). 2024 Sep 9;17(9):1184. doi: 10.3390/ph17091184 (PMC11434707; doi:10.3390/ph17091184)
Supplement: Supplementary file 1 [file pharmaceuticals-17-01184-s001.zip]

Archive with 1 entries (1 files):
- pharmaceuticals-3172899-supplementary.pdf
